# Supplementary material for: The Relationship of 5-Aminolevulinic Acid on Mood and Coping Ability in Prediabetic Middle Aged and Older Adults
Source: Geriatrics (Basel). 2018 Apr 4;3(2):17. doi: 10.3390/geriatrics3020017 (PMC5976501; doi:10.3390/geriatrics3020017)
Supplement: Supplementary file 1 [file geriatrics-03-00017-s001.zip]

Archive with 2 entries (2 files):
- Perceived Stress Scale.pdf
- Pschological Depressive Symptoms Questionnaire.pdf
